# Supplementary material for: Transcriptomic analysis of human endometrial stromal cells during early embryo invasion
Source: Ann Med. 2021 Oct 13;53(1):1758–71. doi: 10.1080/07853890.2021.1988139 (PMC8519554; doi:10.1080/07853890.2021.1988139)
Supplement: Supplemental Material [file IANN_A_1988139_SM0759.zip]

Archive with 4 entries (4 files):
- Embryo_informed_consent.pdf
- Endometrial_informed_consent_.pdf
- Ethical_approval_document.pdf
- Supplemental_tables_and_figures.docx
